# Supplementary material for: Submovement control processes in discrete aiming as a function of space-time constraints
Source: PLoS One. 2017 Dec 27;12(12):e0189328. doi: 10.1371/journal.pone.0189328 (PMC5744918; doi:10.1371/journal.pone.0189328)
Supplement: S1 Dataset — (XLSX) [file pone.0189328.s001.xlsx]

## Sheet: 10
57	39	4	0	0	0	0	0	0	0	0	0	0	0	0	0	0	0	0	0	0	1.47
84	13	3	0	0	0	0	0	0	0	0	0	0	0	0	0	0	0	0	0	0	1.19
51	47	2	0	0	0	0	0	0	0	0	0	0	0	0	0	0	0	0	0	0	1.51
66	31	3	0	0	0	0	0	0	0	0	0	0	0	0	0	0	0	0	0	0	1.37
47	47	5	0	1	0	0	0	0	0	0	0	0	0	0	0	0	0	0	0	0	1.61
34	57	9	0	0	0	0	0	0	0	0	0	0	0	0	0	0	0	0	0	0	1.75
77	20	2	0	0	0	0	0	0	0	0	0	0	0	0	0	0	0	0	0	0	1.23
11	88	1	0	0	0	0	0	0	0	0	0	0	0	0	0	0	0	0	0	0	1.9
51	48	1	0	0	0	0	0	0	0	0	0	0	0	0	0	0	0	0	0	0	1.5
15	81	4	0	0	0	0	0	0	0	0	0	0	0	0	0	0	0	0	0	0	1.89
53	39	5	1	0	0	0	0	0	0	0	0	0	0	0	0	0	0	0	0	0	1.5
90	10	0	0	0	0	0	0	0	0	0	0	0	0	0	0	0	0	0	0	0	1.1
82	16	2	0	0	0	0	0	0	0	0	0	0	0	0	0	0	0	0	0	0	1.2
49	40	9	2	0	0	0	0	0	0	0	0	0	0	0	0	0	0	0	0	0	1.64
76	24	0	0	0	0	0	0	0	0	0	0	0	0	0	0	0	0	0	0	0	1.24
87	11	2	0	0	0	0	0	0	0	0	0	0	0	0	0	0	0	0	0	0	1.15
44	54	2	0	0	0	0	0	0	0	0	0	0	0	0	0	0	0	0	0	0	1.58
77	22	0	1	0	0	0	0	0	0	0	0	0	0	0	0	0	0	0	0	0	1.25
82	16	1	1	0	0	0	0	0	0	0	0	0	0	0	0	0	0	0	0	0	1.21
31	65	4	0	0	0	0	0	0	0	0	0	0	0	0	0	0	0	0	0	0	1.73
47	52	1	0	0	0	0	0	0	0	0	0	0	0	0	0	0	0	0	0	0	1.54
73	26	1	0	0	0	0	0	0	0	0	0	0	0	0	0	0	0	0	0	0	1.28
66	32	2	0	0	0	0	0	0	0	0	0	0	0	0	0	0	0	0	0	0	1.36
85	15	0	0	0	0	0	0	0	0	0	0	0	0	0	0	0	0	0	0	0	1.15
62	29	8	1	0	0	0	0	0	0	0	0	0	0	0	0	0	0	0	0	0	1.48
72	26	2	0	0	0	0	0	0	0	0	0	0	0	0	0	0	0	0	0	0	1.3
75	23	2	0	0	0	0	0	0	0	0	0	0	0	0	0	0	0	0	0	0	1.27
66	33	1	0	0	0	0	0	0	0	0	0	0	0	0	0	0	0	0	0	0	1.35
75	22	2	1	0	0	0	0	0	0	0	0	0	0	0	0	0	0	0	0	0	1.29
60	37	3	0	0	0	0	0	0	0	0	0	0	0	0	0	0	0	0	0	0	1.43
53	38	6	3	0	0	0	0	0	0	0	0	0	0	0	0	0	0	0	0	0	1.59
60	37	3	0	0	0	0	0	0	0	0	0	0	0	0	0	0	0	0	0	0	1.43
45	36	16	3	0	0	0	0	0	0	0	0	0	0	0	0	0	0	0	0	0	1.77
68	27	3	2	0	0	0	0	0	0	0	0	0	0	0	0	0	0	0	0	0	1.39
38	42	16	4	0	0	0	0	0	0	0	0	0	0	0	0	0	0	0	0	0	1.86
69	30	1	0	0	0	0	0	0	0	0	0	0	0	0	0	0	0	0	0	0	1.32
4	29	35	23	6	3	0	0	0	0	0	0	0	0	0	0	0	0	0	0	0	3.07
21	52	20	6	1	0	0	0	0	0	0	0	0	0	0	0	0	0	0	0	0	2.14
1	7	20	26	25	14	2	3	2	0	0	0	0	0	0	0	0	0	0	0	0	4.44
11	27	33	18	10	1	0	0	0	0	0	0	0	0	0	0	0	0	0	0	0	2.92
8	33	31	23	5	0	0	0	0	0	0	0	0	0	0	0	0	0	0	0	0	2.84
13	24	38	19	6	0	0	0	0	0	0	0	0	0	0	0	0	0	0	0	0	2.81
4	15	33	31	12	3	2	0	0	0	0	0	0	0	0	0	0	0	0	0	0	3.49
8	37	35	14	6	0	0	0	0	0	0	0	0	0	0	0	0	0	0	0	0	2.73
3	7	27	26	22	9	4	2	0	0	0	0	0	0	0	0	0	0	0	0	0	4.1
11	19	33	21	10	2	4	0	0	0	0	0	0	0	0	0	0	0	0	0	0	3.22
29	33	26	8	2	2	0	0	0	0	0	0	0	0	0	0	0	0	0	0	0	2.27
18	34	34	12	1	1	0	0	0	0	0	0	0	0	0	0	0	0	0	0	0	2.47
1	17	32	27	10	8	3	1	1	0	0	0	0	0	0	0	0	0	0	0	0	3.75
4	24	39	24	7	2	0	0	0	0	0	0	0	0	0	0	0	0	0	0	0	3.12
0	1	9	19	22	26	13	6	3	1	0	0	0	0	0	0	0	0	0	0	0	5.47
0	5	13	34	20	11	8	3	4	1	1	0	0	0	0	0	0	0	0	0	0	4.88
0	5	14	23	31	15	8	4	0	0	0	0	0	0	0	0	0	0	0	0	0	4.77
13	32	35	16	4	0	0	0	0	0	0	0	0	0	0	0	0	0	0	0	0	2.66
1	9	18	29	24	12	3	1	3	0	0	0	0	0	0	0	0	0	0	0	0	4.37
0	7	28	32	19	7	5	2	0	0	0	0	0	0	0	0	0	0	0	0	0	4.14
2	4	20	19	17	15	9	7	5	1	1	0	0	0	0	0	0	0	0	0	0	5.06
0	3	21	26	20	15	11	4	0	0	0	0	0	0	0	0	0	0	0	0	0	4.72
5	21	18	11	16	7	6	5	2	5	2	1	0	1	0	0	0	0	0	0	0	4.65
2	8	15	20	17	14	10	6	4	1	1	2	0	0	0	0	0	0	0	0	0	5.11

## Sheet: 20
63	34	3	0	0	0	0	0	0	0	0	0	0	0	0	0	0	0	0	0	0	1.4
69	27	4	0	0	0	0	0	0	0	0	0	0	0	0	0	0	0	0	0	0	1.35
34	60	6	0	0	0	0	0	0	0	0	0	0	0	0	0	0	0	0	0	0	1.72
54	42	4	0	0	0	0	0	0	0	0	0	0	0	0	0	0	0	0	0	0	1.5
12	85	3	0	0	0	0	0	0	0	0	0	0	0	0	0	0	0	0	0	0	1.91
66	34	0	0	0	0	0	0	0	0	0	0	0	0	0	0	0	0	0	0	0	1.34
9	89	2	0	0	0	0	0	0	0	0	0	0	0	0	0	0	0	0	0	0	1.93
3	89	7	0	1	0	0	0	0	0	0	0	0	0	0	0	0	0	0	0	0	2.07
34	64	2	0	0	0	0	0	0	0	0	0	0	0	0	0	0	0	0	0	0	1.68
1	94	5	0	0	0	0	0	0	0	0	0	0	0	0	0	0	0	0	0	0	2.04
74	26	0	0	0	0	0	0	0	0	0	0	0	0	0	0	0	0	0	0	0	1.26
52	44	4	0	0	0	0	0	0	0	0	0	0	0	0	0	0	0	0	0	0	1.52
55	30	13	1	1	0	0	0	0	0	0	0	0	0	0	0	0	0	0	0	0	1.63
69	27	3	1	0	0	0	0	0	0	0	0	0	0	0	0	0	0	0	0	0	1.36
82	18	0	0	0	0	0	0	0	0	0	0	0	0	0	0	0	0	0	0	0	1.18
78	21	1	0	0	0	0	0	0	0	0	0	0	0	0	0	0	0	0	0	0	1.23
76	24	0	0	0	0	0	0	0	0	0	0	0	0	0	0	0	0	0	0	0	1.24
74	26	0	0	0	0	0	0	0	0	0	0	0	0	0	0	0	0	0	0	0	1.26
86	12	1	0	1	0	0	0	0	0	0	0	0	0	0	0	0	0	0	0	0	1.18
43	56	1	0	0	0	0	0	0	0	0	0	0	0	0	0	0	0	0	0	0	1.58
54	43	3	0	0	0	0	0	0	0	0	0	0	0	0	0	0	0	0	0	0	1.49
47	51	2	0	0	0	0	0	0	0	0	0	0	0	0	0	0	0	0	0	0	1.55
60	37	3	0	0	0	0	0	0	0	0	0	0	0	0	0	0	0	0	0	0	1.43
89	10	1	0	0	0	0	0	0	0	0	0	0	0	0	0	0	0	0	0	0	1.12
65	31	4	0	0	0	0	0	0	0	0	0	0	0	0	0	0	0	0	0	0	1.39
71	27	2	0	0	0	0	0	0	0	0	0	0	0	0	0	0	0	0	0	0	1.31
81	19	0	0	0	0	0	0	0	0	0	0	0	0	0	0	0	0	0	0	0	1.19
67	29	4	0	0	0	0	0	0	0	0	0	0	0	0	0	0	0	0	0	0	1.37
72	21	5	2	0	0	0	0	0	0	0	0	0	0	0	0	0	0	0	0	0	1.37
83	15	0	1	1	0	0	0	0	0	0	0	0	0	0	0	0	0	0	0	0	1.22
66	30	3	1	0	0	0	0	0	0	0	0	0	0	0	0	0	0	0	0	0	1.39
61	29	10	0	0	0	0	0	0	0	0	0	0	0	0	0	0	0	0	0	0	1.49
49	49	2	0	0	0	0	0	0	0	0	0	0	0	0	0	0	0	0	0	0	1.53
79	20	1	0	0	0	0	0	0	0	0	0	0	0	0	0	0	0	0	0	0	1.22
59	33	8	0	0	0	0	0	0	0	0	0	0	0	0	0	0	0	0	0	0	1.49
90	9	1	0	0	0	0	0	0	0	0	0	0	0	0	0	0	0	0	0	0	1.11
0	3	11	20	27	24	8	3	2	1	1	0	0	0	0	0	0	0	0	0	0	5.17
5	31	38	17	7	2	0	0	0	0	0	0	0	0	0	0	0	0	0	0	0	2.96
0	2	6	14	25	25	19	6	2	1	0	0	0	0	0	0	0	0	0	0	0	5.62
0	2	8	30	34	16	8	2	0	0	0	0	0	0	0	0	0	0	0	0	0	4.86
0	2	20	33	19	13	10	3	0	0	0	0	0	0	0	0	0	0	0	0	0	4.63
7	27	31	20	11	1	3	0	0	0	0	0	0	0	0	0	0	0	0	0	0	3.16
0	8	20	32	24	13	1	2	0	0	0	0	0	0	0	0	0	0	0	0	0	4.25
1	2	16	32	33	7	3	4	2	0	0	0	0	0	0	0	0	0	0	0	0	4.59
0	1	3	11	18	25	21	14	6	1	0	0	0	0	0	0	0	0	0	0	0	6.18
0	4	10	19	24	23	11	5	3	0	1	0	0	0	0	0	0	0	0	0	0	5.27
2	14	21	13	13	15	10	6	2	3	1	0	0	0	0	0	0	0	0	0	0	4.77
2	4	18	26	21	16	9	1	2	0	1	0	0	0	0	0	0	0	0	0	0	4.69
0	0	2	3	9	12	22	16	16	10	3	4	1	1	0	0	0	1	0	0	0	7.87
0	1	5	8	22	15	23	17	5	2	0	2	0	0	0	0	0	0	0	0	0	6.35
0	0	1	3	4	6	13	11	27	10	10	10	4	0	1	0	0	0	0	0	0	8.9
0	0	0	2	18	19	21	11	10	9	6	2	2	0	0	0	0	0	0	0	0	7.43
0	0	0	1	5	17	7	18	23	16	9	2	1	1	0	0	0	0	0	0	0	8.41
2	13	24	29	10	7	6	6	1	1	1	0	0	0	0	0	0	0	0	0	0	4.28
0	0	1	11	21	20	15	16	11	5	0	0	0	0	0	0	0	0	0	0	0	6.54
0	0	0	7	8	13	25	19	11	9	6	1	0	1	0	0	0	0	0	0	0	7.54
0	0	0	4	10	14	6	12	11	12	12	6	6	3	2	1	0	1	0	0	0	8.95
0	0	0	4	12	24	29	15	10	2	3	0	0	1	0	0	0	0	0	0	0	7
1	10	6	11	19	13	17	11	4	3	3	2	0	0	0	0	0	0	0	0	0	5.86
0	0	4	4	14	23	15	12	13	7	5	1	1	0	1	0	0	0	0	0	0	7.19

## Sheet: 30
56	38	6	0	0	0	0	0	0	0	0	0	0	0	0	0	0	0	0	0	0	1.5
79	17	4	0	0	0	0	0	0	0	0	0	0	0	0	0	0	0	0	0	0	1.25
51	47	2	0	0	0	0	0	0	0	0	0	0	0	0	0	0	0	0	0	0	1.51
51	47	1	0	1	0	0	0	0	0	0	0	0	0	0	0	0	0	0	0	0	1.53
53	41	5	0	0	0	0	0	0	0	0	0	0	0	0	0	0	0	0	0	0	1.5
29	65	6	0	0	0	0	0	0	0	0	0	0	0	0	0	0	0	0	0	0	1.77
47	53	0	0	0	0	0	0	0	0	0	0	0	0	0	0	0	0	0	0	0	1.53
11	77	12	0	0	0	0	0	0	0	0	0	0	0	0	0	0	0	0	0	0	2.01
31	62	7	0	0	0	0	0	0	0	0	0	0	0	0	0	0	0	0	0	0	1.76
39	52	9	0	0	0	0	0	0	0	0	0	0	0	0	0	0	0	0	0	0	1.7
35	58	7	0	0	0	0	0	0	0	0	0	0	0	0	0	0	0	0	0	0	1.72
27	68	5	0	0	0	0	0	0	0	0	0	0	0	0	0	0	0	0	0	0	1.78
58	35	7	0	0	0	0	0	0	0	0	0	0	0	0	0	0	0	0	0	0	1.49
70	23	5	2	0	0	0	0	0	0	0	0	0	0	0	0	0	0	0	0	0	1.39
72	24	3	0	1	0	0	0	0	0	0	0	0	0	0	0	0	0	0	0	0	1.34
72	22	6	0	0	0	0	0	0	0	0	0	0	0	0	0	0	0	0	0	0	1.34
35	56	7	1	1	0	0	0	0	0	0	0	0	0	0	0	0	0	0	0	0	1.77
40	57	3	0	0	0	0	0	0	0	0	0	0	0	0	0	0	0	0	0	0	1.63
92	8	0	0	0	0	0	0	0	0	0	0	0	0	0	0	0	0	0	0	0	1.08
46	49	5	0	0	0	0	0	0	0	0	0	0	0	0	0	0	0	0	0	0	1.59
48	49	3	0	0	0	0	0	0	0	0	0	0	0	0	0	0	0	0	0	0	1.55
39	52	9	0	0	0	0	0	0	0	0	0	0	0	0	0	0	0	0	0	0	1.7
70	30	0	0	0	0	0	0	0	0	0	0	0	0	0	0	0	0	0	0	0	1.3
81	19	0	0	0	0	0	0	0	0	0	0	0	0	0	0	0	0	0	0	0	1.19
55	41	4	0	0	0	0	0	0	0	0	0	0	0	0	0	0	0	0	0	0	1.49
54	38	8	0	0	0	0	0	0	0	0	0	0	0	0	0	0	0	0	0	0	1.54
80	19	1	0	0	0	0	0	0	0	0	0	0	0	0	0	0	0	0	0	0	1.21
68	30	2	0	0	0	0	0	0	0	0	0	0	0	0	0	0	0	0	0	0	1.34
68	27	4	1	0	0	0	0	0	0	0	0	0	0	0	0	0	0	0	0	0	1.38
46	45	9	0	0	0	0	0	0	0	0	0	0	0	0	0	0	0	0	0	0	1.63
64	36	0	0	0	0	0	0	0	0	0	0	0	0	0	0	0	0	0	0	0	1.36
37	50	13	0	0	0	0	0	0	0	0	0	0	0	0	0	0	0	0	0	0	1.76
18	79	3	0	0	0	0	0	0	0	0	0	0	0	0	0	0	0	0	0	0	1.85
73	24	1	2	0	0	0	0	0	0	0	0	0	0	0	0	0	0	0	0	0	1.32
54	37	9	0	0	0	0	0	0	0	0	0	0	0	0	0	0	0	0	0	0	1.55
89	10	1	0	0	0	0	0	0	0	0	0	0	0	0	0	0	0	0	0	0	1.12
0	1	11	23	22	22	8	5	5	0	1	2	0	0	0	0	0	0	0	0	0	5.45
1	12	16	31	23	12	5	0	0	0	0	0	0	0	0	0	0	0	0	0	0	4.19
0	4	3	18	21	20	16	8	6	3	1	0	0	0	0	0	0	0	0	0	0	5.85
2	12	28	33	10	6	2	4	2	1	0	0	0	0	0	0	0	0	0	0	0	4.02
0	1	9	20	22	22	16	7	1	2	0	0	0	0	0	0	0	0	0	0	0	5.48
11	35	37	12	5	0	0	0	0	0	0	0	0	0	0	0	0	0	0	0	0	2.65
3	11	13	24	21	17	8	2	1	0	0	0	0	0	0	0	0	0	0	0	0	4.48
0	1	6	8	19	17	16	9	9	7	6	1	1	0	0	0	0	0	0	0	0	6.75
0	2	6	8	21	20	19	8	9	4	2	1	0	0	0	0	0	0	0	0	0	6.31
0	0	2	6	13	17	24	12	11	10	3	1	1	0	0	0	0	0	0	0	0	7.18
0	4	12	23	29	14	2	13	2	1	0	0	0	0	0	0	0	0	0	0	0	5.11
0	1	10	14	29	15	10	9	1	6	4	1	0	0	0	0	0	0	0	0	0	5.9
0	0	0	0	10	7	14	16	16	15	10	4	3	1	2	1	1	0	0	0	0	8.86
0	0	3	4	6	15	15	12	20	14	6	3	1	1	0	0	0	0	0	0	0	7.95
0	2	4	6	5	12	11	9	6	12	7	11	4	4	2	0	4	1	0	0	0	8.93
0	2	5	11	25	16	15	11	7	4	2	1	0	0	1	0	0	0	0	0	0	6.29
0	0	2	5	3	12	13	17	14	11	7	11	2	2	1	0	0	0	0	0	0	8.54
2	11	14	16	17	18	7	9	4	1	1	0	0	0	0	0	0	0	0	0	0	5.01
0	0	0	4	8	14	15	18	15	16	5	4	1	0	0	0	0	0	0	0	0	8
0	0	0	4	0	6	10	18	20	13	12	6	4	5	1	1	0	0	0	0	0	9.33
0	0	0	0	2	4	7	20	10	16	18	10	7	4	1	0	1	0	0	0	0	9.9
0	0	0	0	0	1	1	4	3	13	26	14	11	9	11	4	1	2	0	0	0	12.07
0	0	1	3	13	13	15	15	11	14	5	4	2	4	0	0	0	0	0	0	0	8.07
0	0	0	0	2	2	4	10	19	11	17	13	8	10	2	1	0	1	0	0	0	10.62

## Sheet: mean & SD
	1.47	1.2	1.48	3.07	3.75		1.4	1.63	1.39	5.17	7.87		1.5	1.49	1.49	5.45	8.86
	1.19	1.64	1.3	2.14	3.12		1.35	1.36	1.31	2.96	6.35		1.25	1.39	1.54	4.19	7.95
	1.51	1.24	1.27	4.44	5.47		1.72	1.18	1.19	5.62	8.9		1.51	1.34	1.21	5.85	8.93
	1.37	1.15	1.35	2.92	4.88		1.5	1.23	1.37	4.86	7.43		1.53	1.34	1.34	4.02	6.29
	1.61	1.58	1.29	2.84	4.77		1.91	1.24	1.37	4.63	8.41		1.5	1.77	1.38	5.48	8.54
	1.75	1.25	1.43	2.81	2.66		1.34	1.26	1.22	3.16	4.28		1.77	1.63	1.63	2.65	5.01
	1.23	1.21	1.59	3.49	4.37		1.93	1.18	1.39	4.25	6.54		1.53	1.08	1.36	4.48	8
	1.9	1.73	1.43	2.73	4.14		2.07	1.58	1.49	4.59	7.54		2.01	1.59	1.76	6.75	9.33
	1.5	1.54	1.77	4.1	5.06		1.68	1.49	1.53	6.18	8.95		1.76	1.55	1.85	6.31	9.9
	1.89	1.28	1.39	3.22	4.72		2.04	1.55	1.22	5.27	7		1.7	1.7	1.32	7.18	12.07
	1.5	1.36	1.86	2.27	4.65		1.26	1.43	1.49	4.77	5.86		1.72	1.3	1.55	5.11	8.07
	1.1	1.15	1.32	2.47	5.11		1.52	1.12	1.11	4.69	7.19		1.78	1.19	1.12	5.9	10.62
	1.50167	1.36083	1.45667	3.04167	4.39167		1.64333	1.35417	1.34	4.67917	7.19333		1.63	1.4475	1.4625	5.28083	8.63083
	0.247246	0.196912	0.183091	0.661474	0.804827		0.276867	0.168941	0.12682	0.876864	1.27651		0.189077	0.200671	0.207128	1.22377	1.77484
		10	1.50167	1.36083	1.45667	3.04167	4.39167
		20	1.64333	1.35417	1.34	4.67917	7.19333
		30	1.63	1.4475	1.4625	5.28083	8.63083
			0.247246	0.196912	0.183091	0.661474	0.804827
			0.276867	0.168941	0.12682	0.876864	1.27651
			0.189077	0.200671	0.207128	1.22377	1.77484
