# Supplementary material for: Submovement control processes in discrete aiming as a function of space-time constraints
Source: PLoS One. 2017 Dec 27;12(12):e0189328. doi: 10.1371/journal.pone.0189328 (PMC5744918; doi:10.1371/journal.pone.0189328)
Supplement: S2 Dataset — (XLSX) [file pone.0189328.s002.xlsx]

## Sheet: 3 Ds & 5 Cs mean & SD
	0.57	0.07	0.03	0.01	0.36		0.82	0.03	0.06	0	0.11		0.62	0.04	0.35	0	0.02		0.04	0.3	0.93	0	0		0.01	0.37	0.97	0	0
	0.84	0.06	0.05	0.01	0.07		0.49	0.04	0.22	0.07	0.31		0.72	0.07	0.14	0	0.08		0.21	0.08	0.76	0	0.01		0.04	0.25	0.95	0	0
	0.51	0.03	0.05	0	0.43		0.76	0.01	0.11	0	0.12		0.75	0.03	0.22	0	0.01		0.01	0.33	0.99	0	0		0	0.62	1	0	0
	0.66	0.08	0	0	0.29		0.87	0.06	0.04	0	0.05		0.66	0.03	0.32	0	0		0.11	0.23	0.88	0	0		0	0.48	1	0	0
	0.47	0.09	0.11	0	0.38		0.44	0.07	0.05	0	0.46		0.75	0.06	0.2	0	0.01		0.08	0.16	0.9	0	0		0	0.48	1	0	0
	0.34	0.11	0.15	0.02	0.47		0.77	0.04	0.09	0.02	0.1		0.6	0.04	0.34	0	0.05		0.13	0.15	0.86	0	0.01		0.13	0.1	0.87	0	0
	0.77	0.02	0.04	0	0.18		0.82	0.05	0.04	0.02	0.1		0.53	0.19	0.35	0	0		0.04	0.43	0.94	0	0		0.01	0.6	0.99	0	0
	0.11	0.03	0.02	0	0.85		0.31	0.02	0.02	0.03	0.66		0.6	0.07	0.29	0.01	0.05		0.08	0.15	0.91	0	0		0	0.32	1	0	0.01
	0.51	0.01	0.02	0	0.47		0.47	0.01	0.04	0	0.49		0.45	0.32	0.36	0	0.04		0.03	0.84	0.92	0	0.01		0.02	0.92	0.97	0	0
	0.15	0.06	0.02	0	0.81		0.73	0.01	0.03	0.01	0.22		0.68	0.02	0.32	0	0		0.11	0.2	0.89	0	0		0	0.33	1	0	0
	0.53	0.15	0.06	0	0.3		0.66	0.05	0.05	0	0.26		0.38	0.16	0.52	0	0.13		0.29	0.32	0.6	0	0		0.05	0.5	0.94	0	0
	0.9	0	0	0	0.1		0.85	0.04	0.01	0	0.1		0.69	0.01	0.3	0	0		0.18	0.07	0.8	0	0		0.02	0.48	0.98	0	0
	0.53	0.0591667	0.0458333	0.00333333	0.3925		0.665833	0.0358333	0.0633333	0.0125	0.248333		0.619167	0.0866667	0.309167	0.000833333	0.0325		0.109167	0.271667	0.865	0	0.0025		0.0233333	0.454167	0.9725	0	0.000833333
	0.236361	0.0423199	0.0425163	0.0062361	0.2331		0.181175	0.019347	0.0542115	0.020052	0.186719		0.111539	0.087971	0.0915112	0.00276385	0.0385411		0.0794206	0.200201	0.0992052	0	0.00433013		0.0359011	0.199477	0.0367707	0	0.00276385
	0.63	0.08	0.06	0	0.26		0.55	0.09	0.26	0	0.24		0.65	0.06	0.29	0	0.01		0	0.6	1	0	0.01		0	0.93	1	0	0.04
	0.69	0.06	0.11	0.02	0.16		0.69	0.09	0.15	0.01	0.11		0.71	0.05	0.21	0	0.04		0.05	0.13	0.94	0	0		0	0.69	1	0	0
	0.34	0.04	0.16	0.03	0.49		0.82	0.02	0.09	0	0.07		0.81	0.03	0.16	0	0		0	0.24	1	0	0		0	0.61	1	0	0
	0.54	0.1	0.01	0.01	0.38		0.78	0.02	0.05	0	0.16		0.67	0.07	0.26	0	0.04		0	0.63	1	0	0.01		0	0.88	1	0	0
	0.12	0.03	0	0.01	0.87		0.76	0.02	0.04	0	0.18		0.72	0.07	0.25	0	0.02		0	0.35	1	0	0		0	0.84	1	0	0
	0.66	0.05	0.13	0	0.16		0.74	0.02	0.05	0	0.19		0.83	0.08	0.09	0.01	0.01		0.07	0.08	0.92	0	0		0.02	0.06	0.98	0	0
	0.09	0.02	0	0.01	0.9		0.86	0.01	0.01	0.01	0.13		0.66	0.07	0.26	0	0.06		0	0.35	0.99	0	0.01		0	0.59	1	0	0
	0.03	0.02	0	0.06	0.97		0.43	0.01	0.04	0.01	0.52		0.61	0.04	0.31	0	0.08		0.01	0.39	0.99	0	0.02		0	0.69	1	0	0
	0.34	0.02	0.04	0.01	0.61		0.54	0.05	0.18	0	0.26		0.49	0.05	0.25	0	0.22		0	0.95	0.98	0	0		0	0.99	1	0	0
	0.01	0.05	0	0.01	0.98		0.47	0.02	0.01	0	0.51		0.79	0.01	0.2	0	0		0	0.68	0.99	0	0.01		0	0.57	1	0	0.01
	0.74	0.06	0.04	0.01	0.15		0.6	0.03	0.22	0	0.16		0.59	0.02	0.27	0.02	0.15		0.02	0.6	0.97	0	0		0.01	0.53	0.99	0	0
	0.52	0.05	0	0	0.47		0.89	0.03	0.04	0	0.05		0.9	0.04	0.07	0	0		0.02	0.42	0.98	0	0		0	0.83	1	0	0
	0.3925	0.0483333	0.0458333	0.0141667	0.533333		0.6775	0.0341667	0.095	0.0025	0.215		0.7025	0.0491667	0.218333	0.0025	0.0525		0.0141667	0.451667	0.98	0	0.005		0.0025	0.684167	0.9975	0	0.00416667
	0.262079	0.0237463	0.0549937	0.0160511	0.312739		0.14878	0.0269129	0.0820061	0.00433013	0.146373		0.110614	0.0209993	0.0730107	0.00595119	0.0655903		0.0221579	0.239473	0.0244949	0	0.00645497		0.00595119	0.237818	0.00595119	0	0.0111492
	0.56	0.13	0.17	0	0.2		0.58	0.1	0.19	0	0.19		0.55	0.05	0.4	0	0.01		0	0.63	1	0	0		0	0.97	1	0	0
	0.79	0.09	0.08	0	0.07		0.7	0.1	0.2	0.03	0.05		0.54	0.09	0.36	0.01	0.05		0.01	0.25	0.99	0.02	0.02		0	0.79	1	0	0
	0.51	0.07	0.03	0.02	0.39		0.72	0.08	0.08	0.01	0.17		0.8	0	0.18	0	0.02		0	0.23	1	0	0		0	0.43	1	0	0
	0.51	0.03	0.01	0	0.47		0.72	0.06	0.23	0	0.05		0.68	0.02	0.3	0	0.01		0.02	0.23	0.98	0	0		0	0.44	1	0	0
	0.53	0.04	0.06	0.01	0.39		0.35	0.11	0.05	0.01	0.58		0.68	0.06	0.2	0	0.1		0	0.7	1	0	0		0	0.77	1	0	0
	0.29	0.07	0.06	0.01	0.63		0.4	0.07	0.09	0.03	0.44		0.46	0.01	0.5	0	0.04		0.11	0.07	0.88	0	0		0.02	0.25	0.97	0	0
	0.47	0.01	0	0	0.52		0.92	0.07	0.01	0	0		0.64	0.02	0.32	0	0.02		0.03	0.51	0.96	0	0.02		0	0.86	1	0	0
	0.11	0.04	0.04	0.09	0.84		0.46	0.02	0.17	0.01	0.39		0.37	0.02	0.48	0	0.19		0	0.65	1	0	0		0	0.78	1	0	0
	0.31	0.08	0.02	0.02	0.64		0.48	0.03	0.02	0	0.5		0.18	0.03	0.04	0	0.78		0	0.91	0.99	0	0.02		0	0.99	1	0	0
	0.39	0.07	0.14	0.07	0.41		0.39	0.02	0.24	0.1	0.34		0.73	0.07	0.22	0	0.02		0	0.49	1	0	0		0	0.94	1	0	0.01
	0.35	0.07	0.03	0	0.62		0.7	0.03	0.1	0.01	0.16		0.54	0.08	0.18	0	0.27		0	0.64	0.98	0	0		0	0.89	1	0	0
	0.27	0.05	0	0.01	0.72		0.81	0.02	0.09	0	0.08		0.89	0.03	0.09	0	0		0	0.62	1	0	0.01		0	0.95	1	0	0
	0.424167	0.0625	0.0533333	0.0191667	0.491667		0.6025	0.0591667	0.1225	0.0166667	0.245833		0.588333	0.04	0.2725	0.000833333	0.125833		0.0141667	0.494167	0.981667	0.00166667	0.00583333		0.00166667	0.755	0.9975	0	0.000833333
	0.168447	0.0300347	0.0515321	0.028419	0.20868		0.177065	0.0327766	0.0769334	0.0271825	0.188081		0.185375	0.0279881	0.13971	0.00276385	0.212699		0.0304024	0.237082	0.0328718	0.00552771	0.00862007		0.00552771	0.23539	0.00829156	0	0.00276385

## Sheet: Proportion
F						F					FM					M					MA					A
FM	10	Non	I	II	III	IV	Non	I	II	III	IV	Non	I	II	III	IV	Non	I	II	III	IV	Non	I	II	III	IV
M		0.53	0.0591667	0.0458333	0.00333333	0.3925	0.665833	0.0358333	0.0633333	0.0125	0.248333	0.619167	0.0866667	0.309167	0.000833333	0.0325	0.109167	0.271667	0.865	0	0.0025	0.0233333	0.454167	0.9725	0	0.000833333
MA		0.236361	0.0423199	0.0425163	0.0062361	0.2331	0.181175	0.019347	0.0542115	0.020052	0.186719	0.111539	0.087971	0.0915112	0.00276385	0.0385411	0.0794206	0.200201	0.0992052	0	0.00433013	0.0359011	0.199477	0.0367707	0	0.00276385
A
		Non	I	II	III	IV	Non	I	II	III	IV	Non	I	II	III	IV	Non	I	II	III	IV	Non	I	II	III	IV
	20	0.3925	0.0483333	0.0458333	0.0141667	0.533333	0.6775	0.0341667	0.095	0.0025	0.215	0.7025	0.0491667	0.218333	0.0025	0.0525	0.0141667	0.451667	0.98	0	0.005	0.0025	0.684167	0.9975	0	0.00416667
		0.262079	0.0237463	0.0549937	0.0160511	0.312739	0.14878	0.0269129	0.0820061	0.00433013	0.146373	0.110614	0.0209993	0.0730107	0.00595119	0.0655903	0.0221579	0.239473	0.0244949	0	0.00645497	0.00595119	0.237818	0.00595119	0	0.0111492
		Non	I	II	III	IV	Non	I	II	III	IV	Non	I	II	III	IV	Non	I	II	III	IV	Non	I	II	III	IV
	30	0.424167	0.0625	0.0533333	0.0191667	0.491667	0.6025	0.0591667	0.1225	0.0166667	0.245833	0.588333	0.04	0.2725	0.000833333	0.125833	0.0141667	0.494167	0.981667	0.00166667	0.00583333	0.00166667	0.755	0.9975	0	0.000833333
		0.168447	0.0300347	0.0515321	0.028419	0.20868	0.177065	0.0327766	0.0769334	0.0271825	0.188081	0.185375	0.0279881	0.13971	0.00276385	0.212699	0.0304024	0.237082	0.0328718	0.00552771	0.00862007	0.00552771	0.23539	0.00829156	0	0.00276385
